# Supplementary material for: Synthesis and Anticancer Activity Evaluation of New 5-((5-Nitrofuran-2-yl)allylidene)-2-thioxo-4-thiazolidinones
Source: Pharmaceuticals (Basel). 2025 Oct 22;18(11):1598. doi: 10.3390/ph18111598 (PMC12655351; doi:10.3390/ph18111598)
Supplement: Supplementary file 1 [file pharmaceuticals-18-01598-s001.zip]

Archive with 1 entries (1 files):
- pharmaceuticals-3867168-supplementary.pdf
